# Supplementary material for: Efficient Inhibition of Deep Conversion of Partial Oxidation Products in C-H Bonds’ Functionalization Utilizing O2 via Relay Catalysis of Dual Metalloporphyrins on Surface of Hybrid Silica Possessing Capacity for Product Exclusion
Source: Biomimetics (Basel). 2024 Apr 29;9(5):272. doi: 10.3390/biomimetics9050272 (PMC11117990; doi:10.3390/biomimetics9050272)
Supplement: Supplementary file 1 [file biomimetics-09-00272-s001.zip]

Archive with 1 entries (1 files):
- biomimetics-2912991-supplementary.pdf
